# Supplementary material for: Characteristics, Comparative Analysis, and Phylogenetic Relationships of Chloroplast Genomes of Cultivars and Wild Relatives of Eggplant (Solanum melongena)
Source: Curr Issues Mol Biol. 2023 Apr 1;45(4):2832–46. doi: 10.3390/cimb45040185 (PMC10136506; doi:10.3390/cimb45040185)
Supplement: Supplementary file 1 [file cimb-45-00185-s001.zip]

Archive with 3 entries (3 files):
- Table S1.xlsx
- Table S2.xlsx
- Table S3.csv
