# Supplementary material for: Characteristics, Comparative Analysis, and Phylogenetic Relationships of Chloroplast Genomes of Cultivars and Wild Relatives of Eggplant (Solanum melongena)
Source: Curr Issues Mol Biol. 2023 Apr 1;45(4):2832–46. doi: 10.3390/cimb45040185 (PMC10136506; doi:10.3390/cimb45040185)
Supplement: Supplementary file 1 [file cimb-45-00185-s001.zip › Table S1.xlsx]

## Sheet: Sheet1
Table S2. Codon usage within the chloroplast genomes of thirteen species.
Amino acid	Codon	RSCU							NO																			tRNA
		NN1	NN2	NN3	NN4	NN5	NN6	NN7	NN8	NN9	NN12	NN13	NN14	NN15	NN1	NN2	NN3	NN4	NN5	NN6	NN7	NN8	NN9	NN12	NN13	NN14	NN15
A	GCA	1.1286	1.1271	1.1286	1.1286	1.1332	1.1273	1.1332	1.134	1.1428	1.1395	1.1286	1.1286	1.1453	386	390	386	386	387	385	387	387	390	390	386	386	390	trnA-UGC
A	GCC	0.6871	0.6907	0.6871	0.6871	0.6881	0.6852	0.6881	0.6857	0.6798	0.6778	0.6842	0.6842	0.6725	235	239	235	235	235	234	235	234	232	232	234	234	229
A	GCG	0.3888	0.3901	0.3888	0.3888	0.3806	0.3865	0.3806	0.3809	0.3868	0.3856	0.3859	0.3859	0.3935	133	135	133	133	130	132	130	130	132	132	132	132	134
A	GCT	1.7953	1.7919	1.7953	1.7953	1.7979	1.8008	1.7979	1.7992	1.7904	1.7969	1.8011	1.8011	1.7885	614	620	614	614	614	615	614	614	611	615	616	616	609
C	TGC	0.5531	0.5655	0.5531	0.5531	0.5653	0.5531	0.5653	0.5653	0.5266	0.546	0.546	0.546	0.5539	78	82	78	78	80	78	80	80	74	77	77	77	77	trnC-GCA
C	TGT	1.4468	1.4344	1.4468	1.4468	1.4346	1.4468	1.4346	1.4346	1.4733	1.4539	1.4539	1.4539	1.446	204	208	204	204	203	204	203	203	207	205	205	205	201
D	GAC	0.4012	0.4004	0.4012	0.4012	0.4041	0.4032	0.4041	0.4041	0.3995	0.3971	0.4012	0.4012	0.4016	195	195	195	195	197	197	197	197	195	194	195	195	196	trnD-GUC
D	GAT	1.5987	1.5995	1.5987	1.5987	1.5958	1.5967	1.5958	1.5958	1.6004	1.6028	1.5987	1.5987	1.5983	777	779	777	777	778	780	778	778	781	783	777	777	780
E	GAA	1.4591	1.4628	1.4591	1.4591	1.4598	1.4623	1.4598	1.4598	1.464	1.4604	1.4612	1.4612	1.4676	901	915	901	901	900	903	900	900	907	904	906	906	907	trnE-UUC
E	GAG	0.5408	0.5371	0.5408	0.5408	0.5401	0.5376	0.5401	0.5401	0.5359	0.5395	0.5387	0.5387	0.5323	334	336	334	334	333	332	333	333	332	334	334	334	329
F	TTC	0.7337	0.7363	0.7337	0.7337	0.7328	0.7262	0.7328	0.7328	0.7296	0.7317	0.7333	0.7333	0.7311	514	532	514	514	513	508	513	513	510	510	513	513	510	trnF-GAA
F	TTT	1.2662	1.2636	1.2662	1.2662	1.2671	1.2737	1.2671	1.2671	1.2703	1.2682	1.2666	1.2666	1.2688	887	913	887	887	887	891	887	887	888	884	886	886	885
G	GGA	1.6114	1.6103	1.6105	1.6105	1.61	1.6077	1.61	1.61	1.5954	1.5954	1.611	1.611	1.5935	703	715	703	703	702	701	702	702	696	698	702	702	694	trnG-UCC
G	GGC	0.424	0.4211	0.4238	0.4261	0.4288	0.4311	0.4288	0.4288	0.4355	0.4274	0.4245	0.4245	0.4408	185	187	185	186	187	188	187	187	190	187	185	185	192	trnG-GCC
G	GGG	0.7151	0.7117	0.7147	0.7124	0.7178	0.7201	0.7178	0.7178	0.7174	0.7245	0.7183	0.7183	0.7141	312	316	312	311	313	314	313	313	313	317	313	313	311
G	GGT	1.2492	1.2567	1.2508	1.2508	1.2431	1.2408	1.2431	1.2431	1.2515	1.2525	1.2461	1.2461	1.2514	545	558	546	546	542	541	542	542	546	548	543	543	545
H	CAC	0.4656	0.473	0.4656	0.4656	0.4656	0.4666	0.4656	0.4656	0.4557	0.462	0.4656	0.4656	0.4617	139	145	139	139	139	140	139	139	134	137	139	139	136	trnH-GUG
H	CAT	1.5343	1.5269	1.5343	1.5343	1.5343	1.5333	1.5343	1.5343	1.5442	1.5379	1.5343	1.5343	1.5382	458	468	458	458	458	460	458	458	454	456	458	458	453
I	ATA	0.8971	0.8957	0.8982	0.8982	0.8956	0.8947	0.8956	0.8956	0.907	0.8975	0.8943	0.8943	0.9047	619	633	621	621	618	618	618	618	628	622	618	618	624
I	ATC	0.6275	0.6226	0.6248	0.6248	0.6289	0.6254	0.6289	0.6289	0.6196	0.6204	0.6266	0.6266	0.6205	433	440	432	432	434	432	434	434	429	430	433	433	428	trnI-GAU
I	ATT	1.4753	1.4816	1.4768	1.4768	1.4753	1.4797	1.4753	1.4753	1.4732	1.4819	1.479	1.479	1.4746	1018	1047	1021	1021	1018	1022	1018	1018	1020	1027	1022	1022	1017
K	AAA	1.4508	1.4372	1.4505	1.4505	1.4509	1.4468	1.4509	1.4509	1.4481	1.4528	1.4477	1.4477	1.4466	885	899	887	887	888	884	888	888	879	879	886	886	868	trnK-UUU
K	AAG	0.5491	0.5627	0.5494	0.5494	0.549	0.5531	0.549	0.549	0.5518	0.5471	0.5522	0.5522	0.5533	335	352	336	336	336	338	336	336	335	331	338	338	332
L	CTA	0.8217	0.8237	0.8195	0.8195	0.8208	0.8188	0.8205	0.8208	0.8025	0.8206	0.8127	0.8127	0.81	365	377	364	364	365	364	365	365	357	366	361	361	359	trnL-UAG
L	CTC	0.4255	0.4479	0.4255	0.4255	0.425	0.4229	0.4271	0.425	0.4203	0.4304	0.4255	0.4255	0.4287	189	205	189	189	189	188	190	189	187	192	189	189	190
L	CTG	0.403	0.4129	0.403	0.403	0.3935	0.3982	0.3934	0.3935	0.3979	0.3901	0.4007	0.4007	0.3993	179	189	179	179	175	177	175	175	177	174	178	178	177
L	CTT	1.3148	1.3	1.317	1.317	1.3133	1.3183	1.3128	1.3133	1.324	1.3094	1.3193	1.3193	1.311	584	595	585	585	584	586	584	584	589	584	586	586	581
L	TTA	1.8213	1.8201	1.8213	1.8213	1.8283	1.8267	1.8276	1.8283	1.8343	1.8273	1.8303	1.8303	1.83	809	833	809	809	813	812	813	813	816	815	813	813	811	trnL-UAA
L	TTG	1.2135	1.1951	1.2135	1.2135	1.2188	1.2148	1.2184	1.2188	1.2206	1.2219	1.2112	1.2112	1.2207	539	547	539	539	542	540	542	542	543	545	538	538	541	trnL-CAA
M	ATG	1	1	1	1	1	1	1	1	1	1	1	1	1	581	600	581	581	582	582	582	582	581	581	581	581	576
N	AAC	0.4839	0.487	0.4839	0.4839	0.4807	0.4807	0.4803	0.4807	0.4898	0.4906	0.4861	0.4861	0.4884	272	282	272	272	269	269	269	269	277	277	273	273	275	trnN-GUU
N	AAT	1.516	1.5129	1.516	1.516	1.5192	1.5192	1.5196	1.5192	1.5101	1.5093	1.5138	1.5138	1.5115	852	876	852	852	850	850	851	850	854	852	850	850	851
P	CCA	1.1885	1.1868	1.1863	1.1863	1.1863	1.1798	1.1863	1.1863	1.1946	1.1782	1.1874	1.1874	1.1942	312	316	312	312	312	310	312	312	313	309	312	312	312	trnP-UGG
P	CCC	0.739	0.7549	0.7376	0.7376	0.7376	0.7345	0.7376	0.7376	0.7366	0.7283	0.7383	0.7383	0.7425	194	201	194	194	194	193	194	194	193	191	194	194	194	trnP-GGG
P	CCG	0.5447	0.537	0.5437	0.5437	0.5437	0.5518	0.5437	0.5437	0.5458	0.5605	0.548	0.548	0.5435	143	143	143	143	143	145	143	143	143	147	144	144	142
P	CCT	1.5276	1.5211	1.5323	1.5323	1.5323	1.5337	1.5323	1.5323	1.5229	1.5328	1.5261	1.5261	1.5196	401	405	403	403	403	403	403	403	399	402	401	401	397
Q	CAA	1.477	1.4784	1.477	1.477	1.4764	1.4799	1.4764	1.4764	1.4782	1.4741	1.4757	1.4757	1.4763	627	635	627	627	626	626	626	626	629	628	625	625	623	trnQ-UUG
Q	CAG	0.5229	0.5215	0.5229	0.5229	0.5235	0.52	0.5235	0.5235	0.5217	0.5258	0.5242	0.5242	0.5236	222	224	222	222	222	220	222	222	222	224	222	222	221
R	AGA	1.7142	1.7288	1.7085	1.7085	1.7051	1.7074	1.7051	1.7051	1.7176	1.7171	1.7023	1.7023	1.7137	428	440	428	428	428	428	428	428	432	431	427	427	429	trnR-UCU
R	AGG	0.6288	0.6208	0.6307	0.6307	0.6374	0.6303	0.6374	0.6374	0.6242	0.6294	0.6338	0.6338	0.6311	157	158	158	158	160	158	160	160	157	158	159	159	158
R	CGA	1.4659	1.4695	1.469	1.469	1.4701	1.48	1.4701	1.4701	1.4671	1.4741	1.4671	1.4671	1.462	366	374	368	368	369	371	369	369	369	370	368	368	366
R	CGC	0.3604	0.3536	0.3592	0.3592	0.3545	0.359	0.3545	0.3545	0.3737	0.3784	0.3667	0.3667	0.3794	90	90	90	90	89	90	89	89	94	95	92	92	95
R	CGG	0.4606	0.4675	0.459	0.459	0.4581	0.4587	0.4581	0.4581	0.4532	0.4541	0.4544	0.4544	0.4513	115	119	115	115	115	115	115	115	114	114	114	114	113
R	CGT	1.3698	1.3595	1.3732	1.3732	1.3745	1.3643	1.3745	1.3745	1.3638	1.3466	1.3754	1.3754	1.3621	342	346	344	344	345	342	345	345	343	338	345	345	341	trnR-ACG
S	AGC	0.3616	0.36	0.3616	0.3616	0.3618	0.361	0.3618	0.3618	0.3583	0.3549	0.3584	0.3584	0.3544	115	117	115	115	115	115	115	115	114	113	114	114	113	trnS-GCU
S	AGT	1.1257	1.1261	1.1257	1.1257	1.1263	1.1271	1.1263	1.1263	1.1251	1.1246	1.1257	1.1257	1.1322	358	366	358	358	358	359	358	358	358	358	358	358	361
S	TCA	1.2075	1.2123	1.2075	1.2075	1.2081	1.1993	1.2081	1.2081	1.2131	1.2094	1.2106	1.2106	1.1981	384	394	384	384	384	382	384	384	386	385	385	385	382	trnS-UGA
S	TCC	1.0094	1	1.0094	1.0094	1.0131	1.0078	1.0131	1.0131	1.0026	1.0209	1.0094	1.0094	1.0036	321	325	321	321	322	321	322	322	319	325	321	321	320	trnS-GGA
S	TCG	0.5817	0.5876	0.5817	0.5817	0.5852	0.5839	0.5852	0.5852	0.5877	0.5717	0.5786	0.5786	0.5865	185	191	185	185	186	186	186	186	187	182	184	184	187
S	TCT	1.7138	1.7138	1.7138	1.7138	1.7052	1.7205	1.7052	1.7052	1.7129	1.7183	1.7169	1.7169	1.725	545	557	545	545	542	548	542	542	545	547	546	546	550
STOP	TAA	1.6097	1.6097	1.6097	1.6097	1.6097	1.6097	1.6097	1.6097	1.5949	1.5949	1.6097	1.6097	1.6499	44	44	44	44	44	44	44	44	42	42	44	44	44
STOP	TAG	0.8048	0.8048	0.8048	0.8048	0.8048	0.8048	0.8048	0.8048	0.7974	0.7974	0.8048	0.8048	0.7874	22	22	22	22	22	22	22	22	21	21	22	22	21
STOP	TGA	0.5853	0.5853	0.5853	0.5853	0.5853	0.5853	0.5853	0.5853	0.6075	0.6075	0.5853	0.5853	0.5624	16	16	16	16	16	16	16	16	16	16	16	16	15
T	ACA	1.1867	1.1953	1.1867	1.1867	1.1861	1.1861	1.1905	1.1905	1.1788	1.194	1.1902	1.1902	1.1772	375	387	375	375	376	376	378	378	374	380	377	377	372	trnT-UGU
T	ACC	0.7943	0.8	0.7943	0.7943	0.7981	0.7949	0.7968	0.7968	0.7974	0.7949	0.7924	0.7924	0.8101	251	259	251	251	253	252	253	253	253	253	251	251	256	trnT-GGU
T	ACG	0.4651	0.4602	0.4651	0.4651	0.4574	0.4605	0.4566	0.4566	0.4696	0.4587	0.4609	0.4609	0.4683	147	149	147	147	145	146	145	145	149	146	146	146	148
T	ACT	1.5537	1.5444	1.5537	1.5537	1.5583	1.5583	1.5559	1.5559	1.5539	1.5522	1.5564	1.5564	1.5443	491	500	491	491	494	494	494	494	493	494	493	493	488
V	GTA	1.4848	1.4877	1.4838	1.4838	1.4824	1.4874	1.4824	1.4813	1.479	1.4787	1.4874	1.4874	1.484	516	530	516	516	517	518	517	517	511	512	518	518	512	trnV-UAC
V	GTC	0.5237	0.5389	0.5233	0.5233	0.5247	0.5283	0.5247	0.5272	0.5267	0.5285	0.5254	0.5254	0.5304	182	192	182	182	183	184	183	184	182	183	183	183	183	trnV-GAC
V	GTG	0.5669	0.5642	0.5664	0.5664	0.5648	0.5628	0.5648	0.5644	0.5615	0.5631	0.5628	0.5628	0.5681	197	201	197	197	197	196	197	197	194	195	196	196	196
V	GTT	1.4244	1.4091	1.4263	1.4263	1.4279	1.4213	1.4279	1.4269	1.4327	1.4296	1.4242	1.4242	1.4173	495	502	496	496	498	495	498	498	495	495	496	496	489
W	TGG	1	1	1	1	1	1	1	1	1	1	1	1	1	447	456	448	448	449	448	449	449	449	450	449	449	450	trnW-CCA
Y	TAC	0.3707	0.3759	0.3726	0.3726	0.3748	0.3748	0.3748	0.3748	0.3803	0.372	0.3699	0.3699	0.3792	165	172	166	166	167	167	167	167	170	165	165	165	168	trnY-GUA
Y	TAT	1.6292	1.624	1.6273	1.6273	1.6251	1.6251	1.6251	1.6251	1.6196	1.6279	1.63	1.63	1.6207	725	743	725	725	724	724	724	724	724	722	727	727	718
