# Supplementary material for: Characteristics, Comparative Analysis, and Phylogenetic Relationships of Chloroplast Genomes of Cultivars and Wild Relatives of Eggplant (Solanum melongena)
Source: Curr Issues Mol Biol. 2023 Apr 1;45(4):2832–46. doi: 10.3390/cimb45040185 (PMC10136506; doi:10.3390/cimb45040185)
Supplement: Supplementary file 1 [file cimb-45-00185-s001.zip › Table S2.xlsx]

## Sheet: Chl.SNP-TsTv
#Sample	Ts	Tv	Total_Snp	Ts/Tv
NN1	179	161	340	1.1118
NN2	176	163	339	1.07975
NN3	181	161	342	1.12422
NN4	182	162	344	1.12346
NN5	12	27	39	0.444444
NN6	222	233	455	0.95279
NN7	12	27	39	0.444444
NN8	13	28	41	0.464286
NN9	426	447	873	0.95302
NN10	12	27	39	0.444444
NN11	12	27	39	0.444444
NN12	402	440	842	0.913636
NN13	186	185	371	1.00541
NN14	186	184	370	1.01087
NN15	435	461	896	0.943601
NN16	176	163	339	1.07975
NN17	181	161	342	1.12422
NN18	12	27	39	0.444444
