# Supplementary material for: Characteristics, Comparative Analysis, and Phylogenetic Relationships of Chloroplast Genomes of Cultivars and Wild Relatives of Eggplant (Solanum melongena)
Source: Curr Issues Mol Biol. 2023 Apr 1;45(4):2832–46. doi: 10.3390/cimb45040185 (PMC10136506; doi:10.3390/cimb45040185)
Supplement: Supplementary file 1 [file cimb-45-00185-s001.zip › Table S3.csv]

Table S3.The information of 33 solanum chloroplast genomes downloaded from NCBI
NCBI ID	Organism	Superfamily	Family	Genus	Length	AT%
MH283701.1	Solanum aureitomentosum	Magnoliopsida	Gunneridae	Solanum	155303	62.3
MH283702.1	Solanum lichtensteinii	Magnoliopsida	Gunneridae	Solanum	155574	62.3
MH283704.1	Solanum linnaeanum	Magnoliopsida	Gunneridae	Solanum	155574	62.3
MH283705.1	Solanum supinum	Magnoliopsida	Gunneridae	Solanum	155769	62.3
MH283707.1	Solanum trilobatum	Magnoliopsida	Gunneridae	Solanum	155289	62.3
MH283708.1	Solanum melongena	Magnoliopsida	Gunneridae	Solanum	155583	62.3
MH283710.1	Solanum umtuma	Magnoliopsida	Gunneridae	Solanum	155541	62.3
MH283711.1	Solanum insanum	Magnoliopsida	Gunneridae	Solanum	155570	62.3
MH283712.1	Solanum violaceum	Magnoliopsida	Gunneridae	Solanum	155748	62.3
MH283713.1	Solanum incanum	Magnoliopsida	Gunneridae	Solanum	155657	62.3
MH283714.1	Solanum macrocarpon	Magnoliopsida	Gunneridae	Solanum	155820	62.3
MH283716.1	Solanum dasyphyllum	Magnoliopsida	Gunneridae	Solanum	155716	62.3
MH283717.1	Solanum aethiopicum	Magnoliopsida	Gunneridae	Solanum	155608	62.3
MH283721.1	Solanum incanum	Magnoliopsida	Gunneridae	Solanum	155617	62.3
MH283722.1	Solanum richardii	Magnoliopsida	Gunneridae	Solanum	155187	62.2
MH283723.1	Solanum lanzae	Magnoliopsida	Gunneridae	Solanum	155269	62.3
MH283724.1	Solanum anguivi	Magnoliopsida	Gunneridae	Solanum	155577	62.3
MN218076.1	Solanum aethiopicum	Magnoliopsida	Gunneridae	Solanum	155606	62.3
MN218077.1	Solanum aethiopicum	Magnoliopsida	Gunneridae	Solanum	155598	62.3
MN218078.1	Solanum aethiopicum	Magnoliopsida	Gunneridae	Solanum	155607	62.3
MN218079.1	Solanum aethiopicum	Magnoliopsida	Gunneridae	Solanum	155614	62.3
MN218080.1	Solanum melongena	Magnoliopsida	Gunneridae	Solanum	155581	62.3
MN218081.1	Solanum macrocarpon	Magnoliopsida	Gunneridae	Solanum	156004	62.4
MN218082.1	Solanum melongena	Magnoliopsida	Gunneridae	Solanum	155585	62.3
MN218083.1	Solanum melongena	Magnoliopsida	Gunneridae	Solanum	155585	62.3
MN218084.1	Solanum wrightii	Magnoliopsida	Gunneridae	Solanum	155506	62.3
MN218087.1	Solanum torvum	Magnoliopsida	Gunneridae	Solanum	154942	62.2
MN218088.1	Solanum anguivi	Magnoliopsida	Gunneridae	Solanum	155753	62.3
MN218089.1	Solanum anguivi	Magnoliopsida	Gunneridae	Solanum	155752	62.3
MN218090.1	Solanum sisymbriifolium	Magnoliopsida	Gunneridae	Solanum	155771	62.2
MW384843.1	Solanum incanum	Magnoliopsida	Gunneridae	Solanum	155592	62.3
MW384851.1	Solanum insanum	Magnoliopsida	Gunneridae	Solanum	155534	62.3
MZ221862.1	Solanum sisymbriifolium	Magnoliopsida	Gunneridae	Solanum	155750	62.3
NC_039414.1	Solanum polhillii	Magnoliopsida	Gunneridae	Solanum	155422	62.3
NC_039415.1	Solanum usambarense	Magnoliopsida	Gunneridae	Solanum	155411	62.3
NC_039417.1	Solanum lanzae	Magnoliopsida	Gunneridae	Solanum	155269	62.3
NC_039599.1	Solanum cerasiferum	Magnoliopsida	Gunneridae	Solanum	155413	62.3
NC_039600.1	Solanum linnaeanum	Magnoliopsida	Gunneridae	Solanum	155574	62.3
NC_039604.1	Solanum violaceum	Magnoliopsida	Gunneridae	Solanum	155748	62.3
NC_039605.1	Solanum incanum	Magnoliopsida	Gunneridae	Solanum	155657	62.3
NC_039606.1	Solanum macrocarpon	Magnoliopsida	Gunneridae	Solanum	155820	62.3
NC_039608.1	Solanum aethiopicum	Magnoliopsida	Gunneridae	Solanum	155608	62.3
NC_039609.1	Solanum campylacanthum	Magnoliopsida	Gunneridae	Solanum	155017	62.3
NC_039611.1	Solanum anguivi	Magnoliopsida	Gunneridae	Solanum	155577	62.3
NC_061213.1	Solanum sisymbriifolium	Magnoliopsida	Gunneridae	Solanum	155771	62.2
OL597592.1	Solanum sisymbriifolium	Magnoliopsida	Gunneridae	Solanum	155771	62.2
